# Supplementary material for: Validity of Wearable Inertial Sensors for Gait Analysis: A Systematic Review
Source: Diagnostics (Basel). 2024 Dec 27;15(1):36. doi: 10.3390/diagnostics15010036 (PMC11719792; doi:10.3390/diagnostics15010036)
Supplement: Supplementary file 1 [file diagnostics-15-00036-s001.zip]

Archive with 1 entries (1 files):
- diagnostics-3358501-supplementary.pdf
